# Supplementary material for: A quantitative proteomic analysis of cofilin phosphorylation in myeloid cells and its modulation using the LIM kinase inhibitor Pyr1
Source: PLoS One. 2018 Dec 14;13(12):e0208979. doi: 10.1371/journal.pone.0208979 (PMC6294390; doi:10.1371/journal.pone.0208979)
Supplement: S1 Table — The peptides identified by mass spectrometry are detailed in this table. Modified amino acids appear in lowercase in the peptide sequences, and the modifications are detailed in the corresponding column. (XLSX) [file pone.0208979.s008.xlsx]

## Sheet: Feuil1
		List of assigned peptides on the modified phosphocofilin spot (Kasumi-1 cell line, spot A)
Protein accession numbers	Peptide start index	Peptide stop index	Peptide sequence	Mascot Ion score	Variable modifications identified by spectrum
P23528|COF1_HUMAN	83	92	ALYDATYETK	35.9
P23528|COF1_HUMAN	2	13	asGVAVSDGVIK	33.9	n-term: Acetyl (+42.01), s2: Phospho (+79.97)
P23528|COF1_HUMAN	2	13	asGVAVSDGVIK	38.1	n-term: Acetyl (+42.01), s2: Phospho (+79.97)
P23528|COF1_HUMAN	2	13	asGVAVSDGVIK	42.9	n-term: Acetyl (+42.01), s2: Phospho (+79.97)
P23528|COF1_HUMAN	2	13	asGVAVSDGVIK	33.5	n-term: Acetyl (+42.01), s2: Phospho (+79.97)
P23528|COF1_HUMAN	2	13	asGVAVSDGVIK	39.7	n-term: Acetyl (+42.01), s2: Phospho (+79.97)
P23528|COF1_HUMAN	2	13	asGVAVSDGVIK	39.3	n-term: Acetyl (+42.01), s2: Phospho (+79.97)
P23528|COF1_HUMAN	2	13	asGVAVSDGVIK	46.2	n-term: Acetyl (+42.01), s2: Phospho (+79.97)
P23528|COF1_HUMAN	2	13	asGVAVSDGVIK	55.9	n-term: Acetyl (+42.01), s2: Phospho (+79.97)
P23528|COF1_HUMAN	2	13	asGVAVSDGVIK	46.1	n-term: Acetyl (+42.01), s2: Phospho (+79.97)
P23528|COF1_HUMAN	2	13	asGVAVSDGVIK	48.9	n-term: Acetyl (+42.01), s2: Phospho (+79.97)
P23528|COF1_HUMAN	2	13	asGVAVSDGVIK	49.5	n-term: Acetyl (+42.01), s2: Phospho (+79.97)
P23528|COF1_HUMAN	2	13	asGVAVSDGVIK	54.4	n-term: Acetyl (+42.01), s2: Phospho (+79.97)
P23528|COF1_HUMAN	2	13	asGVAVSDGVIK	45.2	n-term: Acetyl (+42.01), s2: Phospho (+79.97)
P23528|COF1_HUMAN	2	13	asGVAVSDGVIK	52.9	n-term: Acetyl (+42.01), s2: Phospho (+79.97)
P23528|COF1_HUMAN	2	13	asGVAVSDGVIK	49.4	n-term: Acetyl (+42.01), s2: Phospho (+79.97)
P23528|COF1_HUMAN	2	13	asGVAVSDGVIK	49.8	n-term: Acetyl (+42.01), s2: Phospho (+79.97)
P23528|COF1_HUMAN	2	13	aSGVAVSDGVIK	50	n-term: Acetyl (+42.01)
P23528|COF1_HUMAN	2	13	asGVAVSDGVIK	54.4	n-term: Acetyl (+42.01), s2: Phospho (+79.97)
P23528|COF1_HUMAN	2	13	asGVAVSDGVIK	67.3	n-term: Acetyl (+42.01), s2: Phospho (+79.97)
P23528|COF1_HUMAN	2	13	asGVAVSDGVIK	64.3	n-term: Acetyl (+42.01), s2: Phospho (+79.97)
P23528|COF1_HUMAN	2	13	asGVAVSDGVIK	67	n-term: Acetyl (+42.01), s2: Phospho (+79.97)
P23528|COF1_HUMAN	2	13	asGVAVSDGVIK	67.1	n-term: Acetyl (+42.01), s2: Phospho (+79.97)
P23528|COF1_HUMAN	2	13	asGVAVSDGVIK	77	n-term: Acetyl (+42.01), s2: Phospho (+79.97)
P23528|COF1_HUMAN	2	13	asGVAVSDGVIK	79.2	n-term: Acetyl (+42.01), s2: Phospho (+79.97)
P23528|COF1_HUMAN	2	13	asGVAVSDGVIK	80.3	n-term: Acetyl (+42.01), s2: Phospho (+79.97)
P23528|COF1_HUMAN	2	13	asGVAVSDGVIK	80.5	n-term: Acetyl (+42.01), s2: Phospho (+79.97)
P23528|COF1_HUMAN	2	13	asGVAVSDGVIK	81.1	n-term: Acetyl (+42.01), s2: Phospho (+79.97)
P23528|COF1_HUMAN	2	13	asGVAVSDGVIK	81.3	n-term: Acetyl (+42.01), s2: Phospho (+79.97)
P23528|COF1_HUMAN	2	13	asGVAVSDGVIK	81.4	n-term: Acetyl (+42.01), s2: Phospho (+79.97)
P23528|COF1_HUMAN	2	13	asGVAVSDGVIK	81.9	n-term: Acetyl (+42.01), s2: Phospho (+79.97)
P23528|COF1_HUMAN	2	13	asGVAVSDGVIK	82.3	n-term: Acetyl (+42.01), s2: Phospho (+79.97)
P23528|COF1_HUMAN	2	13	asGVAVSDGVIK	85.8	n-term: Acetyl (+42.01), s2: Phospho (+79.97)
P23528|COF1_HUMAN	2	13	asGVAVSDGVIK	88.3	n-term: Acetyl (+42.01), s2: Phospho (+79.97)
P23528|COF1_HUMAN	2	13	aSGVAVSDGVIK	92.9	n-term: Acetyl (+42.01)
P23528|COF1_HUMAN	2	13	aSGVAVSDGVIK	95.7	n-term: Acetyl (+42.01)
P23528|COF1_HUMAN	2	19	asGVAVSDGVIKVFNDmK	73.8	n-term: Acetyl (+42.01), s2: Phospho (+79.97), m17: Oxidation (+15.99)
P23528|COF1_HUMAN	35	44	AVLFCLSEDK	33.4
P23528|COF1_HUMAN	35	44	AVLFcLSEDK	30.9	c5: Carbamidomethyl (+57.02)
P23528|COF1_HUMAN	35	44	AVLFcLSEDK	31	c5: Carbamidomethyl (+57.02)
P23528|COF1_HUMAN	35	44	AVLFcLSEDK	39.8	c5: Carbamidomethyl (+57.02)
P23528|COF1_HUMAN	35	44	AVLFcLSEDK	44.7	c5: Carbamidomethyl (+57.02)
P23528|COF1_HUMAN	35	44	AVLFcLSEDK	49.1	c5: Carbamidomethyl (+57.02)
P23528|COF1_HUMAN	35	45	AVLFcLSEDKK	41.3	c5: Carbamidomethyl (+57.02)
P23528|COF1_HUMAN	35	45	AVLFcLSEDKK	44	c5: Carbamidomethyl (+57.02)
P23528|COF1_HUMAN	35	45	AVLFcLSEDKK	46.7	c5: Carbamidomethyl (+57.02)
P23528|COF1_HUMAN	35	45	AVLFcLSEDKK	55.2	c5: Carbamidomethyl (+57.02)
P23528|COF1_HUMAN	35	45	AVLFcLSEDKK	55.1	c5: Carbamidomethyl (+57.02)
P23528|COF1_HUMAN	35	45	AVLFcLSEDKK	65.3	c5: Carbamidomethyl (+57.02)
P23528|COF1_HUMAN	35	45	AVLFcLSEDKK	64	c5: Carbamidomethyl (+57.02)
P23528|COF1_HUMAN	35	45	AVLFcLSEDKK	71.6	c5: Carbamidomethyl (+57.02)
P23528|COF1_HUMAN	35	45	AVLFcLSEDKK	67.2	c5: Carbamidomethyl (+57.02)
P23528|COF1_HUMAN	35	45	AVLFcLSEDKK	76.1	c5: Carbamidomethyl (+57.02)
P23528|COF1_HUMAN	35	45	AVLFcLSEDKK	72.2	c5: Carbamidomethyl (+57.02)
P23528|COF1_HUMAN	35	45	AVLFcLSEDKK	72.3	c5: Carbamidomethyl (+57.02)
P23528|COF1_HUMAN	147	166	cTLAEKLGGSAVISLEGKPL	44.8	c1: Carbamidomethyl (+57.02)
P23528|COF1_HUMAN	66	73	DPYATFVK	48.6
P23528|COF1_HUMAN	97	112	EDLVFIFWAPESAPLK	78.3
P23528|COF1_HUMAN	97	112	EDLVFIFWAPESAPLK	87.9
P23528|COF1_HUMAN	54	62	EILVGDVGQ	45.3
P23528|COF1_HUMAN	54	66	EILVGDVGQTVDD	31.3
P23528|COF1_HUMAN	54	73	EILVGDVGQtVDDPYATFVK	38.8	t10: Phospho (+79.97)
P23528|COF1_HUMAN	54	73	EILVGDVGQtVDDPYATFVK	48.7	t10: Phospho (+79.97)
P23528|COF1_HUMAN	54	73	EILVGDVGQtVDDPYATFVK	48.8	t10: Phospho (+79.97)
P23528|COF1_HUMAN	54	73	EILVGDVGQTVDDPYATFVK	51.1
P23528|COF1_HUMAN	54	73	EILVGDVGQTVDDPYATFVK	52.6
P23528|COF1_HUMAN	54	73	EILVGDVGQTVDDPYATFVK	55.3
P23528|COF1_HUMAN	54	73	EILVGDVGQTVDDPYATFVK	89.6
P23528|COF1_HUMAN	54	73	EILVGDVGQTVDDPYATFVK	61.6
P23528|COF1_HUMAN	54	73	EILVGDVGQtVDDPYATFVK	69.9	t10: Phospho (+79.97)
P23528|COF1_HUMAN	54	73	EILVGDVGQtVDDPYATFVK	70.5	t10: Phospho (+79.97)
P23528|COF1_HUMAN	54	73	EILVGDVGQtVDDPYATFVK	82.2	t10: Phospho (+79.97)
P23528|COF1_HUMAN	54	73	EILVGDVGQTVDDPYATFVK	77.2
P23528|COF1_HUMAN	54	73	EILVGDVGQTVDDPYATFVK	83.1
P23528|COF1_HUMAN	54	73	EILVGDVGQtVDDPYATFVK	92.1	t10: Phospho (+79.97)
P23528|COF1_HUMAN	54	73	EILVGDVGQTVDDPYATFVK	93.8
P23528|COF1_HUMAN	54	73	EILVGDVGQTVDDPYATFVK	97.7
P23528|COF1_HUMAN	54	73	EILVGDVGQTVDDPYATFVK	99.3
P23528|COF1_HUMAN	54	73	EILVGDVGQTVDDPYATFVK	112
P23528|COF1_HUMAN	134	144	ELQANcYEEVK	30.9	c6: Carbamidomethyl (+57.02)
P23528|COF1_HUMAN	133	142	HELQANcYEE	41.8	c7: Carbamidomethyl (+57.02)
P23528|COF1_HUMAN	133	144	HELQANcYEEVK	30.5	c7: Carbamidomethyl (+57.02)
P23528|COF1_HUMAN	133	144	HELQANcYEEVK	35.3	c7: Carbamidomethyl (+57.02)
P23528|COF1_HUMAN	133	144	HELQANcYEEVK	42.3	c7: Carbamidomethyl (+57.02)
P23528|COF1_HUMAN	133	144	HELQANcYEEVK	42.4	c7: Carbamidomethyl (+57.02)
P23528|COF1_HUMAN	133	144	HELQANcYEEVK	46.6	c7: Carbamidomethyl (+57.02)
P23528|COF1_HUMAN	133	144	HELQANcYEEVK	46.9	c7: Carbamidomethyl (+57.02)
P23528|COF1_HUMAN	133	144	HELQANcYEEVK	43.2	c7: Carbamidomethyl (+57.02)
P23528|COF1_HUMAN	133	144	HELQANcYEEVK	48.5	c7: Carbamidomethyl (+57.02)
P23528|COF1_HUMAN	133	144	HELQANcYEEVK	55	c7: Carbamidomethyl (+57.02)
P23528|COF1_HUMAN	133	144	HELQANcYEEVK	58.5	c7: Carbamidomethyl (+57.02)
P23528|COF1_HUMAN	133	144	HELQANcYEEVK	60.5	c7: Carbamidomethyl (+57.02)
P23528|COF1_HUMAN	133	144	HELQANcYEEVK	56.9	c7: Carbamidomethyl (+57.02)
P23528|COF1_HUMAN	133	144	HELQANcYEEVK	63.8	c7: Carbamidomethyl (+57.02)
P23528|COF1_HUMAN	133	146	HELQANcYEEVKDR	58.8	c7: Carbamidomethyl (+57.02)
P23528|COF1_HUMAN	133	146	HELQANcYEEVKDR	62	c7: Carbamidomethyl (+57.02)
P23528|COF1_HUMAN	47	53	IILEEGK	37.7
P23528|COF1_HUMAN	34	44	KAVLFcLSEDK	41.2	c6: Carbamidomethyl (+57.02)
P23528|COF1_HUMAN	96	112	KEDLVFIFWAPEsAPLK	33.1	s13: Phospho (+79.97)
P23528|COF1_HUMAN	96	112	KEDLVFIFWAPESAPLK	37
P23528|COF1_HUMAN	96	112	KEDLVFIFWAPESAPLK	51
P23528|COF1_HUMAN	96	112	KEDLVFIFWAPESAPLK	52.2
P23528|COF1_HUMAN	96	112	KEDLVFIFWAPESAPLK	52.6
P23528|COF1_HUMAN	96	112	KEDLVFIFWAPESAPLK	54.5
P23528|COF1_HUMAN	96	112	KEDLVFIFWAPESAPLK	58
P23528|COF1_HUMAN	96	112	KEDLVFIFWAPESAPLK	58.7
P23528|COF1_HUMAN	96	112	KEDLVFIFWAPESAPLK	60
P23528|COF1_HUMAN	96	112	KEDLVFIFWAPESAPLK	61
P23528|COF1_HUMAN	96	112	KEDLVFIFWAPESAPLK	62.4
P23528|COF1_HUMAN	96	112	KEDLVFIFWAPESAPLK	77.6
P23528|COF1_HUMAN	96	112	KEDLVFIFWAPESAPLK	66.7
P23528|COF1_HUMAN	152	166	KLGGSAVISLEGKPL	56.1
P23528|COF1_HUMAN	37	45	LFcLSEDKK	46.8	c3: Carbamidomethyl (+57.02)
P23528|COF1_HUMAN	37	45	LFcLSEDKK	49.4	c3: Carbamidomethyl (+57.02)
P23528|COF1_HUMAN	153	164	LGGSAVISLEGK	67.6
P23528|COF1_HUMAN	153	164	LGGSAVISLEGK	102
P23528|COF1_HUMAN	153	164	LGGSAVISLEGK	107
P23528|COF1_HUMAN	153	166	LGGsAVISLEGKPL	34.7	s4: Phospho (+79.97)
P23528|COF1_HUMAN	153	166	LGGsAVISLEGKPL	38.4	s4: Phospho (+79.97)
P23528|COF1_HUMAN	153	166	LGGSAVIsLEGKPL	40.8	s8: Phospho (+79.97)
P23528|COF1_HUMAN	153	166	LGGsAVISLEGKPL	41.5	s4: Phospho (+79.97)
P23528|COF1_HUMAN	153	166	LGGsAVISLEGKPL	42.2	s4: Phospho (+79.97)
P23528|COF1_HUMAN	153	166	LGGSAVISLEGKPL	35.1
P23528|COF1_HUMAN	153	166	LGGsAVISLEGKPL	49.5	s4: Phospho (+79.97)
P23528|COF1_HUMAN	153	166	LGGsAVISLEGKPL	54.1	s4: Phospho (+79.97)
P23528|COF1_HUMAN	153	166	LGGSAVISLEGKPL	43.2
P23528|COF1_HUMAN	153	166	LGGsAVISLEGKPL	59.5	s4: Phospho (+79.97)
P23528|COF1_HUMAN	153	166	LGGSAVISLEGKPL	39.2
P23528|COF1_HUMAN	153	166	LGGSAVISLEGKPL	43.7
P23528|COF1_HUMAN	153	166	LGGSAVISLEGKPL	55.2
P23528|COF1_HUMAN	153	166	LGGSAVISLEGKPL	56.9
P23528|COF1_HUMAN	153	166	LGGSAVISLEGKPL	64.3
P23528|COF1_HUMAN	153	166	LGGSAVISLEGKPL	64.4
P23528|COF1_HUMAN	153	166	LGGSAVISLEGKPL	61
P23528|COF1_HUMAN	153	166	LGGSAVISLEGKPL	62.8
P23528|COF1_HUMAN	153	166	LGGSAVISLEGKPL	70.4
P23528|COF1_HUMAN	153	166	LGGSAVISLEGKPL	74.3
P23528|COF1_HUMAN	153	166	LGGSAVISLEGKPL	66.6
P23528|COF1_HUMAN	153	166	LGGSAVISLEGKPL	69.4
P23528|COF1_HUMAN	153	166	LGGSAVISLEGKPL	70.8
P23528|COF1_HUMAN	153	166	LGGSAVISLEGKPL	72.3
P23528|COF1_HUMAN	153	166	LGGSAVISLEGKPL	65.1
P23528|COF1_HUMAN	153	166	LGGSAVISLEGKPL	72.9
P23528|COF1_HUMAN	153	166	LGGSAVISLEGKPL	73
P23528|COF1_HUMAN	153	166	LGGSAVISLEGKPL	76.4
P23528|COF1_HUMAN	153	166	LGGSAVISLEGKPL	77
P23528|COF1_HUMAN	153	166	LGGSAVISLEGKPL	71.4
P23528|COF1_HUMAN	153	166	LGGSAVISLEGKPL	78.7
P23528|COF1_HUMAN	153	166	LGGSAVISLEGKPL	79.3
P23528|COF1_HUMAN	153	166	LGGSAVISLEGKPL	79.4
P23528|COF1_HUMAN	153	166	LGGSAVISLEGKPL	72.7
P23528|COF1_HUMAN	153	166	LGGSAVISLEGKPL	72.8
P23528|COF1_HUMAN	153	166	LGGSAVISLEGKPL	89.5
P23528|COF1_HUMAN	153	166	LGGSAVISLEGKPL	81.9
P23528|COF1_HUMAN	153	166	LGGSAVISLEGKPL	82.8
P23528|COF1_HUMAN	153	166	LGGSAVISLEGKPL	82.6
P23528|COF1_HUMAN	153	166	LGGSAVISLEGKPL	82.8
P23528|COF1_HUMAN	153	166	LGGSAVISLEGKPL	76.2
P23528|COF1_HUMAN	153	166	LGGSAVISLEGKPL	76.5
P23528|COF1_HUMAN	153	166	LGGSAVISLEGKPL	77.6
P23528|COF1_HUMAN	153	166	LGGSAVISLEGKPL	86.7
P23528|COF1_HUMAN	153	166	LGGSAVISLEGKPL	87.2
P23528|COF1_HUMAN	153	166	LGGSAVISLEGKPL	79.5
P23528|COF1_HUMAN	153	166	LGGSAVISLEGKPL	80.1
P23528|COF1_HUMAN	153	166	LGGSAVISLEGKPL	89.1
P23528|COF1_HUMAN	153	166	LGGSAVISLEGKPL	89.2
P23528|COF1_HUMAN	153	166	LGGSAVISLEGKPL	91.2
P23528|COF1_HUMAN	153	166	LGGSAVISLEGKPL	91.8
P23528|COF1_HUMAN	153	166	LGGSAVISLEGKPL	93.4
P23528|COF1_HUMAN	153	166	LGGSAVISLEGKPL	93.6
P23528|COF1_HUMAN	153	166	LGGSAVISLEGKPL	94.8
P23528|COF1_HUMAN	153	166	LGGSAVISLEGKPL	94.9
P23528|COF1_HUMAN	153	166	LGGSAVISLEGKPL	87.3
P23528|COF1_HUMAN	153	166	LGGSAVISLEGKPL	95.6
P23528|COF1_HUMAN	153	166	LGGSAVISLEGKPL	96.9
P23528|COF1_HUMAN	153	166	LGGSAVISLEGKPL	101
P23528|COF1_HUMAN	153	166	LGGSAVISLEGKPL	92.6
P23528|COF1_HUMAN	153	166	LGGSAVISLEGKPL	93.2
P23528|COF1_HUMAN	153	166	LGGSAVISLEGKPL	93.2
P23528|COF1_HUMAN	153	166	LGGSAVISLEGKPL	95.1
P23528|COF1_HUMAN	153	166	LGGSAVISLEGKPL	95.4
P23528|COF1_HUMAN	153	166	LGGSAVISLEGKPL	98.2
P23528|COF1_HUMAN	153	166	LGGSAVISLEGKPL	107
P23528|COF1_HUMAN	128	144	LTGIKHELQANcYEEVK	111	c12: Carbamidomethyl (+57.02)
P23528|COF1_HUMAN	46	53	NIILEEGK	33.9
P23528|COF1_HUMAN	46	53	NIILEEGK	40.3
P23528|COF1_HUMAN	46	53	NIILEEGK	40.4
P23528|COF1_HUMAN	46	53	NIILEEGK	37.3
P23528|COF1_HUMAN	46	53	NIILEEGK	39.2
P23528|COF1_HUMAN	46	53	NIILEEGK	38.6
P23528|COF1_HUMAN	46	53	NIILEEGK	39.7
P23528|COF1_HUMAN	46	53	NIILEEGK	40.6
P23528|COF1_HUMAN	46	53	NIILEEGK	48.7
P23528|COF1_HUMAN	46	53	NIILEEGK	44
P23528|COF1_HUMAN	46	53	NIILEEGK	44.9
P23528|COF1_HUMAN	46	53	NIILEEGK	46.4
P23528|COF1_HUMAN	46	53	NIILEEGK	51.7
P23528|COF1_HUMAN	46	62	NIILEEGKEILVGDVGQ	49.6
P23528|COF1_HUMAN	46	73	NIILEEGKEILVGDVGQTVDDPYATFVK	43.1
P23528|COF1_HUMAN	46	73	NIILEEGKEILVGDVGQtVDDPYATFVK	66.9	t18: Phospho (+79.97)
P23528|COF1_HUMAN	46	73	NIILEEGKEILVGDVGQtVDDPYATFVK	73.2	t18: Phospho (+79.97)
P23528|COF1_HUMAN	46	73	NIILEEGKEILVGDVGQtVDDPYATFVK	76.2	t18: Phospho (+79.97)
P23528|COF1_HUMAN	46	73	NIILEEGKEILVGDVGQTVDDPYATFVK	85.9
P23528|COF1_HUMAN	46	73	NIILEEGKEILVGDVGQTVDDPYATFVK	64.6
P23528|COF1_HUMAN	46	73	NIILEEGKEILVGDVGQtVDDPYATFVK	93.7	t18: Phospho (+79.97)
P23528|COF1_HUMAN	46	73	NIILEEGKEILVGDVGQTVDDPYATFVK	74.2
P23528|COF1_HUMAN	46	73	NIILEEGKEILVGDVGQTVDDPYATFVK	93.5
P23528|COF1_HUMAN	46	73	NIILEEGKEILVGDVGQTVDDPYATFVK	95.2
P23528|COF1_HUMAN	46	73	NIILEEGKEILVGDVGQTVDDPYATFVK	119
P23528|COF1_HUMAN	136	144	QANcYEEVK	66.5	c4: Carbamidomethyl (+57.02)
P23528|COF1_HUMAN	23	30	SsTPEEVK	32.3	s2: Phospho (+79.97)
P23528|COF1_HUMAN	23	30	SSTPEEVK	48.6
P23528|COF1_HUMAN	23	30	SSTPEEVK	66.2
P23528|COF1_HUMAN	5	13	VAVSDGVIK	38
P23528|COF1_HUMAN	60	73	VGQTVDDPYATFVK	66.8
P23528|COF1_HUMAN	82	92	YALYDATYETK	34.5
P23528|COF1_HUMAN	82	92	YALYDATYETK	46.7
P23528|COF1_HUMAN	82	92	yALYDATYETK	57.8	y1: Phospho (+79.97)
P23528|COF1_HUMAN	82	92	YALYDATYETK	49.5
P23528|COF1_HUMAN	82	92	YALYDATYETK	49.8
P23528|COF1_HUMAN	82	92	yALYDATYETK	58.7	y1: Phospho (+79.97)
P23528|COF1_HUMAN	82	92	yALYDATYETK	60.7	y1: Phospho (+79.97)
P23528|COF1_HUMAN	82	92	yALYDATYETK	61.2	y1: Phospho (+79.97)
P23528|COF1_HUMAN	82	92	yALYDATYETK	62.3	y1: Phospho (+79.97)
P23528|COF1_HUMAN	82	92	yALYDATYETK	65.2	y1: Phospho (+79.97)
P23528|COF1_HUMAN	82	92	yALYDATYETK	65.3	y1: Phospho (+79.97)
P23528|COF1_HUMAN	82	92	YALYDATYETK	56.4
P23528|COF1_HUMAN	82	92	YALYDATYETK	59.1
P23528|COF1_HUMAN	82	92	yALYDATYETK	68	y1: Phospho (+79.97)
P23528|COF1_HUMAN	82	92	YALYDATYETK	58.5
P23528|COF1_HUMAN	82	92	YALYDATYETK	59
P23528|COF1_HUMAN	82	92	YALYDATYETK	59.5
P23528|COF1_HUMAN	82	92	YALYDATYETK	59.7
P23528|COF1_HUMAN	82	92	YALYDATYETK	60
P23528|COF1_HUMAN	82	92	YALYDATYETK	61.5
P23528|COF1_HUMAN	82	92	YALYDATYETK	62.9
P23528|COF1_HUMAN	82	92	yALYDATYETK	74.8	y1: Phospho (+79.97)
P23528|COF1_HUMAN	82	92	YALYDATYETK	65.6
P23528|COF1_HUMAN	82	92	YALYDATYETK	65.9
P23528|COF1_HUMAN	82	92	YALYDATYETK	66.1
P23528|COF1_HUMAN	82	92	YALYDATYETK	66.9
P23528|COF1_HUMAN	82	92	YALYDATYETK	67
P23528|COF1_HUMAN	82	92	YALYDATYETK	67.2
P23528|COF1_HUMAN	82	92	YALYDATYETK	67.4
P23528|COF1_HUMAN	82	92	YALYDATYETK	69.3
P23528|COF1_HUMAN	82	92	YALYDATYETK	69.5
P23528|COF1_HUMAN	82	92	YALYDATYETK	71.7
P23528|COF1_HUMAN	82	92	YALYDATYETK	75.5
P23528|COF1_HUMAN	82	95	YALYDATYETKESK	58.5
