# Supplementary material for: A quantitative proteomic analysis of cofilin phosphorylation in myeloid cells and its modulation using the LIM kinase inhibitor Pyr1
Source: PLoS One. 2018 Dec 14;13(12):e0208979. doi: 10.1371/journal.pone.0208979 (PMC6294390; doi:10.1371/journal.pone.0208979)
Supplement: S2 Table — The peptides corresponding to all proteins detected in the phosphocofilin are quantified and summed in the control and pyr1-treated conditions. This summed is used to renormalize the intensities of the different peptides, and to calculate the relative peptide abundances at equal total protein mass. (XLSX) [file pone.0208979.s009.xlsx]

## Sheet: Feuil1
	Comparative peptide integration of the phosphocofilin spot
MV 4-11
		ctrl	pyr1	ctrl/pyr1	pyr1	ctrl/pyr1
modification				raw values	renorm	renorm
	ARF3_HUMAN total	35715	57174	0.624672	181945	0.196296
	DAVLLVFANK	9148	8031	1.13909	25557.1	0.357944
Oxid Met	ILM[+16]VGLDAAGK	14211	35182	0.403928	111960	0.12693
Oxid Met	M[+16]LAEDELR	12356	13961	0.885037	44428.1	0.278112
	ARL2_HUMAN	15913	57011	0.279122	181426	0.0877106
	ELQSLLVEER	3753	13974	0.26857	44469.5	0.084395
	LAGATLLIFANK	4987	14912	0.334429	47454.5	0.10509
Oxid Met	LLM[+16]LGLDNAGK	7173	28125	0.25504	89502.2	0.0801433
	COF1_HUMAN total	8397008	2500265	3.35845	7.95659e+06	1.05535
A2 acet, S3 phos	A[+42]S[+80]GVAVSDGVIK	1518522	174703	8.69202	555957	2.73136
A2 acet, S3	A[+42]SGVAVSDGVIK	219752	535636	0.410264	1.70455e+06	0.12892
Cys-IAM	AVLFC[+57]LSEDK	273578	64781	4.22312	206153	1.32707
Cys-IAM	AVLFC[+57]LSEDKK	448319	103423	4.33481	329123	1.36216
	EDLVFIFWAPESAPLK	19127	1945	9.83393	6189.57	3.0902
T63 phos	EILVGDVGQT[+80]VDDPYATFVK	117713	32240	3.65115	102597	1.14733
T63	EILVGDVGQTVDDPYATFVK	902192	237630	3.79663	756210	1.19304
Cys-IAM	HELQANC[+57]YEEVK	184661	36955	4.99692	117602	1.57022
S108 phos	KEDLVFIFWAPES[+80]APLK	7030	1447	4.85833	4604.79	1.52667
S108	KEDLVFIFWAPESAPLK	180913	27438	6.59352	87315.9	2.07194
Cys-IAM	LFC[+57]LSEDKK	19434	6175	3.14721	19650.7	0.988972
S156 phos	LGGS[+80]AVISLEGKPL	210682	104150	2.02287	331437	0.635663
S156	LGGSAVISLEGK	58336	27334	2.13419	86985	0.670644
	LGGSAVISLEGKPL	1675987	453849	3.69283	1.44428e+06	1.16043
Cys-IAM	LTGIKHELQANC[+57]YEEVK	24950	7869	3.17067	25041.5	0.996345
	NIILEEGK	1033319	324392	3.1854	1.03231e+06	1.00097
T63 phos	NIILEEGKEILVGDVGQT[+80]VDDPYATFVK	35363	21558	1.64037	68604	0.515465
T63	NIILEEGKEILVGDVGQTVDDPYATFVK	277294	49478	5.60439	157454	1.76111
Y82 phos	Y[+80]ALYDATYETK	121960	32662	3.734	103940	1.17337
Y82	YALYDATYETK	1067876	256600	4.16164	816578	1.30774
	COQ7_HUMAN	62856	35491	1.77104	112943	0.556528
Oxid Met	IYAGQM[+16]AVLGR	25741	15246	1.68838	48517.3	0.530553
Oxid Met	SSGM[+16]TLDNISR	6308	2804	2.24964	8923.17	0.706924
	TSVGPVIQK	15342	9037	1.69769	28758.4	0.533478
	VAIYLSER	15465	8404	1.8402	26744	0.578259
	PPR27_HUMAN	70596	46862	1.50647	149129	0.473389
	ELVELFK	10176	2318	4.38999	7376.57	1.3795
	FPNDVLFLDHIR	42805	9521	4.49585	30298.7	1.41277
	YLISLGADR	17615	35023	0.502955	111454	0.158048
	Peptide integration sum	8582088	2696803	3.18232	8.58204e+06	1.00001
	fold change ctrl vs pyr1-treated MS integration	3.18232
