# Supplementary material for: A quantitative proteomic analysis of cofilin phosphorylation in myeloid cells and its modulation using the LIM kinase inhibitor Pyr1
Source: PLoS One. 2018 Dec 14;13(12):e0208979. doi: 10.1371/journal.pone.0208979 (PMC6294390; doi:10.1371/journal.pone.0208979)
Supplement: S3 Table — The peptides corresponding to all proteins detected in the phosphocofilin are quantified and summed in the control and pyr1-treated conditions. This summed is used to renormalize the intensities of the different peptides, and to calculate the relative peptide abundances at equal total protein mass. (XLSX) [file pone.0208979.s010.xlsx]

## Sheet: Feuil1
	Comparative peptide integration of the phosphocofilin spot
Kasumi
		ctrl	pyr1	ctrl/pyr1	pyr1	ctrl/pyr1
modification				raw values	renorm	renorm
	ARF3_HUMAN total	42115	35297	1.19316	225601	0.186679
	DAVLLVFANK	11984	4228	2.83444	27023.3	0.44347
Oxid Met	ILM[+16]VGLDAAGK	22179	14176	1.56455	90605.9	0.244785
Oxid Met	M[+16]LAEDELR	7952	16893	0.470728	107972	0.073649
	ARL2_HUMAN total	35938	15039	2.38965	96121.8	0.37388
	ELQSLLVEER	6202	1499	4.13742	9580.86	0.647332
	LAGATLLIFANK	11951	2119	5.63992	13543.6	0.88241
	LLM[+16]LGLDNAGK	17785	11421	1.55722	72997.3	0.243639
	COF1_HUMAN total	58518963	9080062	6.44478	5.80352e+07	1.00834
A2 acet, S3 phos	A[+42]S[+80]GVAVSDGVIK	9666189	1640796	5.89116	1.04871e+07	0.921718
A2 acet, S3	A[+42]SGVAVSDGVIK	198847	141821	1.4021	906449	0.219369
Cys-IAM	AVLFC[+57]LSEDK	1571924	219434	7.16354	1.40251e+06	1.12079
Cys-IAM	AVLFC[+57]LSEDKK	5166375	490844	10.5255	3.13723e+06	1.6468
	EDLVFIFWAPESAPLK	226860	32176	7.0506	205653	1.10312
T63 phos	EILVGDVGQT[+80]VDDPYATFVK	435887	167972	2.595	1.07359e+06	0.406008
T63	EILVGDVGQTVDDPYATFVK	4201057	715113	5.87468	4.57064e+06	0.919139
Cys-IAM	HELQANC[+57]YEEVK	1305522	201123	6.49116	1.28548e+06	1.01559
S108 phos	KEDLVFIFWAPES[+80]APLK	78402	17724	4.42349	113283	0.69209
S108	KEDLVFIFWAPESAPLK	2536308	272705	9.30056	1.74299e+06	1.45514
Cys-IAM	LFC[+57]LSEDKK	158977	19151	8.30124	122404	1.29879
S156 phos	LGGS[+80]AVISLEGKPL	818290	300944	2.71908	1.92348e+06	0.425421
S156	LGGSAVISLEGK	210389	54815	3.83816	350350	0.600511
	LGGSAVISLEGKPL	13559922	2183190	6.21106	1.39539e+07	0.971769
Cys-IAM	LTGIKHELQANC[+57]YEEVK	365311	33288	10.9743	212760	1.71701
	NIILEEGK	4512226	905150	4.98506	5.78527e+06	0.779951
T63 phos	NIILEEGKEILVGDVGQT[+80]VDDPYATFVK	276187	68962	4.00492	440771	0.6266
T63	NIILEEGKEILVGDVGQTVDDPYATFVK	4217550	339791	12.4122	2.17177e+06	1.94198
Y82 phos	Y[+80]ALYDATYETK	455770	138748	3.28488	886808	0.513944
Y82	YALYDATYETK	8556970	1136315	7.53046	7.26276e+06	1.1782
	COQ7_HUMAN	75217	35991	2.08988	230036	0.326979
Oxid Met	IYAGQM[+16]AVLGR	21525	20537	1.04811	131262	0.163985
Oxid Met	SSGM[+16]TLDNISR	11583	1487	7.78951	9504.16	1.21873
	TSVGPVIQK	26415	7577	3.48621	48428.4	0.545444
	VAIYLSER	15694	6390	2.45603	40841.7	0.384264
	PPR27_HUMAN	25319	17290	1.46437	110509	0.229112
	ELVELFK	8445	733	11.5211	4684.97	1.80257
	FPNDVLFLDHIR	530	236	2.24576	1508.39	0.351367
	YLISLGADR	16344	16321	1.00141	104316	0.156678
	Peptide integration sum	58697552	9183679	6.39151	5.86975e+07	1
	fold change ctrl vs pyr1-treated MS integration	6.39151
