# Supplementary material for: A quantitative proteomic analysis of cofilin phosphorylation in myeloid cells and its modulation using the LIM kinase inhibitor Pyr1
Source: PLoS One. 2018 Dec 14;13(12):e0208979. doi: 10.1371/journal.pone.0208979 (PMC6294390; doi:10.1371/journal.pone.0208979)
Supplement: S4 Table — The peptides corresponding to all proteins detected in the phosphocofilin are quantified and summed in the control and pyr1-treated conditions. This summed is used to renormalize the intensities of the different peptides, and to calculate the relative peptide abundances at equal total protein mass. (XLSX) [file pone.0208979.s011.xlsx]

## Sheet: Feuil1
	Comparative peptide integration of the phosphocofilin spot
32D c-kit WT
		ctrl	pyr1	ctrl/pyr1	pyr1	ctrl/pyr1
modification				raw values	renorm	renorm
	COF1_MOUSE total	7597165	574569	13.2224	7.59695e+06	1.00003
A2 acet, S3 phos	A[+42]S[+80]GVAVSDGVIK	1770730	97755	18.114	1.29252e+06	1.36999
A2 acet	A[+42]SGVAVSDGVIK	62814	18765	3.3474	248111	0.253169
Cys-IAM	AVLFC[+57]LSEDK	305371	19937	15.3168	263607	1.15843
Cys-IAM	AVLFC[+57]LSEDKK	288884	13960	20.6937	184579	1.5651
T63 phos	EILVGDVGQT[+80]VDDPYTTFVK	96608	14084	6.85941	186219	0.518788
T63	EILVGDVGQTVDDPYTTFVK	392655	48443	8.10551	640513	0.613032
Cys-IAM	HELQANC[+57]YEEVK	172627	8096	21.3225	107045	1.61265
	KEDLVFIFWAPENAPLK	258968	12239	21.1592	161824	1.60031
S156 phos	LGGS[+80]AVISLEGKPL	194514	33804	5.75417	446956	0.435197
S156	LGGSAVISLEGK	68406	7124	9.60219	94193.5	0.726228
S156	LGGSAVISLEGKPL	1570354	140458	11.1802	1.85714e+06	0.845579
	NIILEEGK	859924	80453	10.6885	1.06375e+06	0.80839
T63 phos	NIILEEGKEILVGDVGQT[+80]VDDPYTTFVK	47378	723	65.5297	9559.51	4.95611
T63	NIILEEGKEILVGDVGQTVDDPYTTFVK	297454	9614	30.9397	127116	2.34001
Y82 phos	Y[+80]ALYDATYETK	108781	8278	13.141	109452	0.993872
Y82	YALYDATYETK	1101697	60836	18.1093	804374	1.36963
	Peptide integration sum	7597165	574569	13.2224	7.59695e+06	1.00003
	ratio ctrl/pyr1 peptide integr	13.2224
