# Supplementary material for: A quantitative proteomic analysis of cofilin phosphorylation in myeloid cells and its modulation using the LIM kinase inhibitor Pyr1
Source: PLoS One. 2018 Dec 14;13(12):e0208979. doi: 10.1371/journal.pone.0208979 (PMC6294390; doi:10.1371/journal.pone.0208979)
Supplement: S5 Table — The peptides corresponding to all proteins detected in the phosphocofilin are quantified and summed in the control and pyr1-treated conditions. This summed is used to renormalize the intensities of the different peptides, and to calculate the relative peptide abundances at equal total protein mass. (XLSX) [file pone.0208979.s012.xlsx]

## Sheet: Feuil1
	Comparative peptide integration of the phosphocofilin spot
32D c-kit D814V
		ctrl	pyr1	ctrl/pyr1	pyr1	ctrl/pyr1
modification				raw values	renorm	renorm
	COF1_MOUSE total	1303294	626040	2.08181	1.30329e+06	1
A2 acet, S3 phos	A[+42]S[+80]GVAVSDGVIK	245895	150617	1.63258	313555	0.784215
A2 acet, S3	A[+42]SGVAVSDGVIK	26723	33115	0.806976	68939	0.387632
Cys-IAM	AVLFC[+57]LSEDK	31384	21752	1.44281	45283.5	0.693057
Cys-IAM	AVLFC[+57]LSEDKK	51031	14442	3.53351	30065.4	1.69733
T63 phos	EILVGDVGQT[+80]VDDPYTTFVK	22114	4716	4.68914	9817.8	2.25244
T63	EILVGDVGQTVDDPYTTFVK	135712	14308	9.48504	29786.5	4.55616
Cys-IAM	HELQANC[+57]YEEVK	23740	9005	2.63631	18746.7	1.26636
	KEDLVFIFWAPENAPLK	54525	3297	16.5378	6863.72	7.94395
S156 phos	LGGS[+80]AVISLEGKPL	23643	29169	0.810552	60724.2	0.38935
S156	LGGSAVISLEGK	10801	9285	1.16327	19329.6	0.558781
S156	LGGSAVISLEGKPL	224220	120328	1.86341	250500	0.895091
	NIILEEGK	235622	113505	2.07587	236295	0.99715
T63 phos	NIILEEGKEILVGDVGQT[+80]VDDPYTTFVK	5686	3381	1.68175	7038.59	0.807833
T63	NIILEEGKEILVGDVGQTVDDPYTTFVK	20279	1583	12.8105	3295.5	6.15354
Y82 phos	Y[+80]ALYDATYETK	20818	11708	1.7781	24373.8	0.854114
Y82	YALYDATYETK	171101	85829	1.99351	178679	0.957587
	Peptide integration sum	1303294	626040	2.08181	1.30329e+06	1
	ratio ctrl/pyr1 peptide integr	2.08181
